# Supplementary material for: The Role of Women on Dairy Goat Farms in Southern Spain
Source: Animals (Basel). 2022 Jun 30;12(13):1686. doi: 10.3390/ani12131686 (PMC9264771; doi:10.3390/ani12131686)
Supplement: Supplementary file 1 [file animals-12-01686-s001.zip]

Archive with 1 entries (1 files):
- animals-1778498-Supplementary .pdf
